# Supplementary material for: TGF-β expression and wound tensile strength after simple interrupted suturing and zip surgical skin closure (IN VIVO study)
Source: Ann Med Surg (Lond). 2020 Aug 15;58:187–93. doi: 10.1016/j.amsu.2020.08.009 (PMC7505902; doi:10.1016/j.amsu.2020.08.009)
Supplement: Multimedia component 2 [file mmc2.xml]

<?xml version="1.0" encoding="utf-8" standalone="no"?>
<data>
  <datasets>
    <author>poerwati_soetji_fkg@ugm.ac.id</author>
    <type>0</type>
    <dataset>
      <value>4</value>
      <reason>Data will be made available on request</reason>
      <comments />
    </dataset>
  </datasets>
</data>
